# Supplementary material for: MoS2 Nanoflower-Based Colorimetric and Photothermal Dual-Mode Lateral Flow Immunoassay for Highly Sensitive Detection of Pathogens
Source: Biosensors (Basel). 2025 Oct 2;15(10):661. doi: 10.3390/bios15100661 (PMC12562453; doi:10.3390/bios15100661)
Supplement: Supplementary file 1 [file biosensors-15-00661-s001.zip]

Archive with 1 entries (1 files):
- biosensors-3878191-supplementary.pdf
